# Supplementary material for: Ant colonies maintain social homeostasis in the face of decreased density
Source: eLife. 2019 May 2;8:e38473. doi: 10.7554/eLife.38473 (PMC6497443; doi:10.7554/eLife.38473)
Supplement: Table 1—source data 1. [file elife-38473-table1-data1.csv]

time	N start of interactions at time x	colony	treatment
0	0	1	high
1	0	1	high
2	0	1	high
3	0	1	high
4	0	1	high
5	0	1	high
6	0	1	high
7	0	1	high
8	0	1	high
9	0	1	high
10	0	1	high
11	0	1	high
12	0	1	high
13	0	1	high
14	0	1	high
15	0	1	high
16	0	1	high
17	0	1	high
18	0	1	high
19	0	1	high
20	0	1	high
21	0	1	high
22	0	1	high
23	0	1	high
24	0	1	high
25	0	1	high
26	0	1	high
27	0	1	high
28	0	1	high
29	1	1	high
30	1	1	high
31	0	1	high
32	0	1	high
33	0	1	high
34	0	1	high
35	0	1	high
36	0	1	high
37	0	1	high
38	0	1	high
39	0	1	high
40	0	1	high
41	0	1	high
42	0	1	high
43	0	1	high
44	0	1	high
45	0	1	high
46	0	1	high
47	0	1	high
48	0	1	high
49	0	1	high
50	0	1	high
51	0	1	high
52	0	1	high
53	0	1	high
54	0	1	high
55	0	1	high
56	0	1	high
57	0	1	high
58	0	1	high
59	0	1	high
60	0	1	high
61	0	1	high
62	0	1	high
63	0	1	high
64	0	1	high
65	0	1	high
66	0	1	high
67	0	1	high
68	0	1	high
69	0	1	high
70	0	1	high
71	0	1	high
72	0	1	high
73	0	1	high
74	0	1	high
75	0	1	high
76	0	1	high
77	0	1	high
78	1	1	high
79	0	1	high
80	0	1	high
81	0	1	high
82	0	1	high
83	0	1	high
84	0	1	high
85	0	1	high
86	0	1	high
87	0	1	high
88	0	1	high
89	0	1	high
90	0	1	high
91	0	1	high
92	0	1	high
93	0	1	high
94	0	1	high
95	0	1	high
96	0	1	high
97	0	1	high
98	0	1	high
99	0	1	high
100	0	1	high
101	0	1	high
102	0	1	high
103	0	1	high
104	0	1	high
105	0	1	high
106	0	1	high
107	0	1	high
108	0	1	high
109	0	1	high
110	0	1	high
111	0	1	high
112	0	1	high
113	0	1	high
114	0	1	high
115	0	1	high
116	0	1	high
117	0	1	high
118	0	1	high
119	0	1	high
120	0	1	high
121	0	1	high
122	0	1	high
123	0	1	high
124	0	1	high
125	0	1	high
126	0	1	high
127	0	1	high
128	0	1	high
129	0	1	high
130	0	1	high
131	0	1	high
132	0	1	high
133	0	1	high
134	0	1	high
135	0	1	high
136	0	1	high
137	0	1	high
138	0	1	high
139	0	1	high
140	0	1	high
141	0	1	high
142	0	1	high
143	0	1	high
144	0	1	high
145	0	1	high
146	0	1	high
147	0	1	high
148	0	1	high
149	0	1	high
150	0	1	high
151	0	1	high
152	0	1	high
153	0	1	high
154	0	1	high
155	0	1	high
156	0	1	high
157	0	1	high
158	0	1	high
159	0	1	high
160	0	1	high
161	0	1	high
162	0	1	high
163	1	1	high
164	0	1	high
165	0	1	high
166	0	1	high
167	0	1	high
168	0	1	high
169	0	1	high
170	0	1	high
171	0	1	high
172	0	1	high
173	0	1	high
174	0	1	high
175	0	1	high
176	0	1	high
177	0	1	high
178	0	1	high
179	0	1	high
180	0	1	high
181	0	1	high
182	0	1	high
183	0	1	high
184	0	1	high
185	0	1	high
186	0	1	high
187	0	1	high
188	0	1	high
189	0	1	high
190	0	1	high
191	0	1	high
192	0	1	high
193	0	1	high
194	0	1	high
195	0	1	high
196	0	1	high
197	0	1	high
198	0	1	high
199	0	1	high
200	0	1	high
201	0	1	high
202	0	1	high
203	0	1	high
204	0	1	high
205	0	1	high
206	0	1	high
207	0	1	high
208	0	1	high
209	0	1	high
210	0	1	high
211	0	1	high
212	0	1	high
213	0	1	high
214	0	1	high
215	0	1	high
216	0	1	high
217	1	1	high
218	0	1	high
219	0	1	high
220	0	1	high
221	0	1	high
222	0	1	high
223	0	1	high
224	0	1	high
225	0	1	high
226	0	1	high
227	0	1	high
228	0	1	high
229	0	1	high
230	0	1	high
231	0	1	high
232	0	1	high
233	0	1	high
234	0	1	high
235	0	1	high
236	0	1	high
237	0	1	high
238	0	1	high
239	0	1	high
240	0	1	high
241	0	1	high
242	0	1	high
243	0	1	high
244	1	1	high
245	0	1	high
246	0	1	high
247	0	1	high
248	0	1	high
249	0	1	high
250	0	1	high
251	0	1	high
252	0	1	high
253	0	1	high
254	0	1	high
255	0	1	high
256	0	1	high
257	0	1	high
258	0	1	high
259	0	1	high
260	0	1	high
261	0	1	high
262	0	1	high
263	0	1	high
264	0	1	high
265	0	1	high
266	0	1	high
267	0	1	high
268	0	1	high
269	0	1	high
270	0	1	high
271	0	1	high
272	0	1	high
273	0	1	high
274	0	1	high
275	0	1	high
276	0	1	high
277	1	1	high
278	0	1	high
279	0	1	high
280	0	1	high
281	0	1	high
282	0	1	high
283	0	1	high
284	0	1	high
285	0	1	high
286	0	1	high
287	0	1	high
288	0	1	high
289	0	1	high
290	0	1	high
291	0	1	high
292	0	1	high
293	0	1	high
294	0	1	high
295	0	1	high
296	0	1	high
297	1	1	high
298	0	1	high
299	0	1	high
300	0	1	high
301	0	1	high
302	0	1	high
303	1	1	high
304	0	1	high
305	0	1	high
306	0	1	high
307	0	1	high
308	0	1	high
309	0	1	high
310	0	1	high
311	0	1	high
312	0	1	high
313	0	1	high
314	0	1	high
315	0	1	high
316	0	1	high
317	0	1	high
318	0	1	high
319	0	1	high
320	0	1	high
321	0	1	high
322	0	1	high
323	0	1	high
324	0	1	high
325	0	1	high
326	0	1	high
327	0	1	high
328	0	1	high
329	1	1	high
330	0	1	high
331	0	1	high
332	0	1	high
333	0	1	high
334	0	1	high
335	0	1	high
336	0	1	high
337	0	1	high
338	0	1	high
339	0	1	high
340	0	1	high
341	0	1	high
342	1	1	high
343	0	1	high
344	0	1	high
345	0	1	high
346	0	1	high
347	0	1	high
348	0	1	high
349	0	1	high
350	0	1	high
351	0	1	high
352	0	1	high
353	0	1	high
354	0	1	high
355	0	1	high
356	0	1	high
357	0	1	high
358	0	1	high
359	0	1	high
360	0	1	high
361	0	1	high
362	0	1	high
363	0	1	high
364	0	1	high
365	0	1	high
366	0	1	high
367	0	1	high
368	0	1	high
369	0	1	high
370	0	1	high
371	0	1	high
372	0	1	high
373	0	1	high
374	0	1	high
375	0	1	high
376	0	1	high
377	0	1	high
378	0	1	high
379	0	1	high
380	0	1	high
381	0	1	high
382	0	1	high
383	0	1	high
384	0	1	high
385	0	1	high
386	0	1	high
387	0	1	high
388	0	1	high
389	1	1	high
390	0	1	high
391	0	1	high
392	0	1	high
393	0	1	high
394	0	1	high
395	0	1	high
396	0	1	high
397	0	1	high
398	0	1	high
399	0	1	high
400	0	1	high
401	0	1	high
402	0	1	high
403	0	1	high
404	0	1	high
405	0	1	high
406	0	1	high
407	0	1	high
408	0	1	high
409	0	1	high
410	0	1	high
411	0	1	high
412	0	1	high
413	0	1	high
414	0	1	high
415	0	1	high
416	0	1	high
417	0	1	high
418	0	1	high
419	0	1	high
420	0	1	high
421	0	1	high
422	0	1	high
423	0	1	high
424	0	1	high
425	0	1	high
426	0	1	high
427	0	1	high
428	0	1	high
429	0	1	high
430	0	1	high
431	0	1	high
432	1	1	high
433	0	1	high
434	0	1	high
435	0	1	high
436	0	1	high
437	0	1	high
438	0	1	high
439	0	1	high
440	0	1	high
441	0	1	high
442	0	1	high
443	0	1	high
444	0	1	high
445	0	1	high
446	0	1	high
447	0	1	high
448	0	1	high
449	0	1	high
450	0	1	high
451	0	1	high
452	0	1	high
453	0	1	high
454	0	1	high
455	0	1	high
456	0	1	high
457	0	1	high
458	0	1	high
459	0	1	high
460	0	1	high
461	0	1	high
462	0	1	high
463	0	1	high
464	0	1	high
465	0	1	high
466	0	1	high
467	0	1	high
468	0	1	high
469	0	1	high
470	0	1	high
471	0	1	high
472	0	1	high
473	0	1	high
474	0	1	high
475	0	1	high
476	0	1	high
477	0	1	high
478	0	1	high
479	0	1	high
480	0	1	high
481	0	1	high
482	0	1	high
483	0	1	high
484	0	1	high
485	0	1	high
486	0	1	high
487	0	1	high
488	0	1	high
489	0	1	high
490	0	1	high
491	0	1	high
492	0	1	high
493	0	1	high
494	0	1	high
495	0	1	high
496	0	1	high
497	0	1	high
498	0	1	high
499	0	1	high
500	0	1	high
501	0	1	high
502	0	1	high
503	0	1	high
504	1	1	high
505	0	1	high
506	0	1	high
507	0	1	high
508	0	1	high
509	0	1	high
510	0	1	high
511	0	1	high
512	0	1	high
513	0	1	high
514	0	1	high
515	0	1	high
516	0	1	high
517	0	1	high
518	0	1	high
519	0	1	high
520	0	1	high
521	0	1	high
522	0	1	high
523	0	1	high
524	0	1	high
525	0	1	high
526	0	1	high
527	0	1	high
528	0	1	high
529	0	1	high
530	0	1	high
531	0	1	high
532	0	1	high
533	0	1	high
534	0	1	high
535	0	1	high
536	0	1	high
537	0	1	high
538	0	1	high
539	0	1	high
540	0	1	high
541	0	1	high
542	1	1	high
543	0	1	high
544	0	1	high
545	0	1	high
546	0	1	high
547	0	1	high
548	0	1	high
549	0	1	high
550	0	1	high
551	0	1	high
552	0	1	high
553	0	1	high
554	0	1	high
555	0	1	high
556	0	1	high
557	0	1	high
558	0	1	high
559	0	1	high
560	0	1	high
561	0	1	high
562	0	1	high
563	0	1	high
564	0	1	high
565	0	1	high
566	0	1	high
567	0	1	high
568	0	1	high
569	0	1	high
570	0	1	high
571	0	1	high
572	0	1	high
573	0	1	high
574	0	1	high
575	0	1	high
576	0	1	high
577	0	1	high
578	0	1	high
579	0	1	high
580	0	1	high
581	0	1	high
582	0	1	high
583	0	1	high
584	0	1	high
585	0	1	high
586	0	1	high
587	0	1	high
588	0	1	high
589	0	1	high
590	0	1	high
591	0	1	high
592	0	1	high
593	0	1	high
594	0	1	high
595	0	1	high
596	0	1	high
597	0	1	high
598	0	1	high
599	0	1	high
600	0	1	high
601	0	1	high
602	0	1	high
603	0	1	high
604	1	1	high
605	0	1	high
606	0	1	high
607	0	1	high
608	0	1	high
609	0	1	high
610	0	1	high
611	0	1	high
612	0	1	high
613	0	1	high
614	0	1	high
615	0	1	high
616	0	1	high
617	0	1	high
618	0	1	high
619	0	1	high
620	0	1	high
621	0	1	high
622	0	1	high
623	0	1	high
624	0	1	high
625	0	1	high
626	0	1	high
627	0	1	high
628	0	1	high
629	0	1	high
630	0	1	high
631	0	1	high
632	0	1	high
633	0	1	high
634	0	1	high
635	0	1	high
636	0	1	high
637	0	1	high
638	0	1	high
639	0	1	high
640	0	1	high
641	0	1	high
642	0	1	high
643	0	1	high
644	0	1	high
645	0	1	high
646	0	1	high
647	0	1	high
648	0	1	high
649	0	1	high
650	0	1	high
651	0	1	high
652	0	1	high
653	0	1	high
654	0	1	high
655	0	1	high
656	0	1	high
657	0	1	high
658	0	1	high
659	0	1	high
660	0	1	high
661	0	1	high
662	0	1	high
663	0	1	high
664	0	1	high
665	0	1	high
666	0	1	high
667	0	1	high
668	1	1	high
669	0	1	high
670	0	1	high
671	0	1	high
672	0	1	high
673	0	1	high
674	0	1	high
675	0	1	high
676	0	1	high
677	0	1	high
678	0	1	high
679	0	1	high
680	0	1	high
681	0	1	high
682	0	1	high
683	0	1	high
684	0	1	high
685	0	1	high
686	0	1	high
687	0	1	high
688	1	1	high
689	0	1	high
690	0	1	high
691	0	1	high
692	0	1	high
693	0	1	high
694	0	1	high
695	0	1	high
696	0	1	high
697	0	1	high
698	0	1	high
699	0	1	high
700	0	1	high
701	0	1	high
702	0	1	high
703	0	1	high
704	0	1	high
705	0	1	high
706	0	1	high
707	0	1	high
708	0	1	high
709	0	1	high
710	0	1	high
711	0	1	high
712	0	1	high
713	0	1	high
714	0	1	high
715	0	1	high
716	0	1	high
717	0	1	high
718	0	1	high
719	1	1	high
720	0	1	high
721	0	1	high
722	0	1	high
723	0	1	high
724	0	1	high
725	1	1	high
726	0	1	high
727	0	1	high
728	0	1	high
729	0	1	high
730	0	1	high
731	0	1	high
732	0	1	high
733	0	1	high
734	0	1	high
735	0	1	high
736	0	1	high
737	0	1	high
738	0	1	high
739	0	1	high
740	1	1	high
741	0	1	high
742	0	1	high
743	1	1	high
744	0	1	high
745	0	1	high
746	0	1	high
747	0	1	high
748	0	1	high
749	0	1	high
750	0	1	high
751	0	1	high
752	0	1	high
753	0	1	high
754	0	1	high
755	0	1	high
756	1	1	high
757	0	1	high
758	0	1	high
759	0	1	high
760	0	1	high
761	0	1	high
762	0	1	high
763	0	1	high
764	0	1	high
765	0	1	high
766	0	1	high
767	1	1	high
768	0	1	high
769	0	1	high
770	0	1	high
771	0	1	high
772	0	1	high
773	0	1	high
774	0	1	high
775	0	1	high
776	0	1	high
777	0	1	high
778	0	1	high
779	0	1	high
780	0	1	high
781	0	1	high
782	0	1	high
783	0	1	high
784	0	1	high
785	0	1	high
786	0	1	high
787	0	1	high
788	0	1	high
789	0	1	high
790	0	1	high
791	0	1	high
792	0	1	high
793	0	1	high
794	0	1	high
795	1	1	high
796	0	1	high
797	0	1	high
798	0	1	high
799	0	1	high
800	0	1	high
801	0	1	high
802	0	1	high
803	0	1	high
804	0	1	high
805	0	1	high
806	0	1	high
807	0	1	high
808	0	1	high
809	0	1	high
810	0	1	high
811	0	1	high
812	0	1	high
813	0	1	high
814	0	1	high
815	0	1	high
816	0	1	high
817	0	1	high
818	0	1	high
819	0	1	high
820	0	1	high
821	0	1	high
822	1	1	high
823	0	1	high
824	0	1	high
825	0	1	high
826	0	1	high
827	0	1	high
828	0	1	high
829	0	1	high
830	0	1	high
831	0	1	high
832	0	1	high
833	0	1	high
834	0	1	high
835	0	1	high
836	1	1	high
837	0	1	high
838	0	1	high
839	0	1	high
840	0	1	high
841	0	1	high
842	0	1	high
843	0	1	high
844	0	1	high
845	0	1	high
846	0	1	high
847	0	1	high
848	0	1	high
849	0	1	high
850	0	1	high
851	0	1	high
852	0	1	high
853	0	1	high
854	0	1	high
855	0	1	high
856	0	1	high
857	0	1	high
858	0	1	high
859	0	1	high
860	0	1	high
861	0	1	high
862	0	1	high
863	0	1	high
864	0	1	high
865	0	1	high
866	0	1	high
867	0	1	high
868	0	1	high
869	1	1	high
870	0	1	high
871	0	1	high
872	0	1	high
873	0	1	high
874	0	1	high
875	0	1	high
876	0	1	high
877	0	1	high
878	0	1	high
879	0	1	high
880	0	1	high
881	0	1	high
882	0	1	high
883	0	1	high
884	0	1	high
885	0	1	high
886	0	1	high
887	0	1	high
888	0	1	high
889	0	1	high
890	0	1	high
891	0	1	high
892	0	1	high
893	0	1	high
894	0	1	high
895	0	1	high
896	0	1	high
897	0	1	high
898	0	1	high
899	0	1	high
900	0	1	high
901	0	1	high
902	0	1	high
903	0	1	high
904	0	1	high
905	1	1	high
906	0	1	high
907	0	1	high
908	0	1	high
909	0	1	high
910	0	1	high
911	0	1	high
912	0	1	high
913	0	1	high
914	0	1	high
915	0	1	high
916	0	1	high
917	0	1	high
918	0	1	high
919	0	1	high
920	0	1	high
921	0	1	high
922	0	1	high
923	0	1	high
924	0	1	high
925	0	1	high
926	0	1	high
927	0	1	high
928	0	1	high
929	0	1	high
930	0	1	high
931	0	1	high
932	0	1	high
933	0	1	high
934	0	1	high
935	0	1	high
936	0	1	high
937	0	1	high
938	1	1	high
939	0	1	high
940	0	1	high
941	0	1	high
942	0	1	high
943	0	1	high
944	0	1	high
945	0	1	high
946	0	1	high
947	0	1	high
948	0	1	high
949	0	1	high
950	0	1	high
951	0	1	high
952	0	1	high
953	0	1	high
954	0	1	high
955	0	1	high
956	0	1	high
957	0	1	high
958	0	1	high
959	0	1	high
960	0	1	high
961	0	1	high
962	1	1	high
963	0	1	high
964	0	1	high
965	0	1	high
966	0	1	high
967	0	1	high
968	0	1	high
969	0	1	high
970	0	1	high
971	0	1	high
972	0	1	high
973	0	1	high
974	0	1	high
975	0	1	high
976	0	1	high
977	1	1	high
978	0	1	high
979	0	1	high
980	0	1	high
981	0	1	high
982	0	1	high
983	0	1	high
984	0	1	high
985	0	1	high
986	0	1	high
987	0	1	high
988	0	1	high
989	0	1	high
990	0	1	high
991	0	1	high
992	0	1	high
993	0	1	high
994	0	1	high
995	0	1	high
996	0	1	high
997	0	1	high
998	0	1	high
999	0	1	high
1000	0	1	high
1001	0	1	high
1002	0	1	high
1003	0	1	high
1004	0	1	high
1005	0	1	high
1006	0	1	high
1007	1	1	high
1008	0	1	high
1009	0	1	high
1010	0	1	high
1011	0	1	high
1012	0	1	high
1013	0	1	high
1014	0	1	high
1015	0	1	high
1016	0	1	high
1017	1	1	high
1018	0	1	high
1019	0	1	high
1020	1	1	high
1021	0	1	high
1022	0	1	high
1023	0	1	high
1024	0	1	high
1025	0	1	high
1026	0	1	high
1027	0	1	high
1028	0	1	high
1029	2	1	high
1030	0	1	high
1031	0	1	high
1032	0	1	high
1033	0	1	high
1034	0	1	high
1035	0	1	high
1036	0	1	high
1037	0	1	high
1038	0	1	high
1039	0	1	high
1040	0	1	high
1041	0	1	high
1042	0	1	high
1043	0	1	high
1044	2	1	high
1045	0	1	high
1046	0	1	high
1047	0	1	high
1048	0	1	high
1049	0	1	high
1050	0	1	high
1051	0	1	high
1052	0	1	high
1053	0	1	high
1054	0	1	high
1055	0	1	high
1056	0	1	high
1057	0	1	high
1058	0	1	high
1059	0	1	high
1060	0	1	high
1061	0	1	high
1062	0	1	high
1063	0	1	high
1064	0	1	high
1065	0	1	high
1066	0	1	high
1067	0	1	high
1068	1	1	high
1069	0	1	high
1070	0	1	high
1071	0	1	high
1072	1	1	high
1073	0	1	high
1074	0	1	high
1075	0	1	high
1076	0	1	high
1077	0	1	high
1078	0	1	high
1079	0	1	high
1080	0	1	high
1081	0	1	high
1082	0	1	high
1083	0	1	high
1084	0	1	high
1085	0	1	high
1086	0	1	high
1087	0	1	high
1088	0	1	high
1089	0	1	high
1090	0	1	high
1091	0	1	high
1092	0	1	high
1093	0	1	high
1094	0	1	high
1095	0	1	high
1096	0	1	high
1097	0	1	high
1098	0	1	high
1099	1	1	high
1100	0	1	high
1101	0	1	high
1102	0	1	high
1103	0	1	high
1104	0	1	high
1105	0	1	high
1106	0	1	high
1107	0	1	high
1108	0	1	high
1109	0	1	high
1110	0	1	high
1111	0	1	high
1112	0	1	high
1113	0	1	high
1114	0	1	high
1115	0	1	high
1116	0	1	high
1117	0	1	high
1118	0	1	high
1119	0	1	high
1120	0	1	high
1121	0	1	high
1122	0	1	high
1123	0	1	high
1124	0	1	high
1125	0	1	high
1126	0	1	high
1127	0	1	high
1128	0	1	high
1129	0	1	high
1130	0	1	high
1131	0	1	high
1132	0	1	high
1133	0	1	high
1134	0	1	high
1135	0	1	high
1136	0	1	high
1137	0	1	high
1138	0	1	high
1139	0	1	high
1140	0	1	high
1141	0	1	high
1142	0	1	high
1143	0	1	high
1144	0	1	high
1145	0	1	high
1146	0	1	high
1147	0	1	high
1148	0	1	high
1149	0	1	high
1150	0	1	high
1151	0	1	high
1152	0	1	high
1153	0	1	high
1154	0	1	high
1155	0	1	high
1156	0	1	high
1157	0	1	high
1158	0	1	high
1159	0	1	high
1160	0	1	high
1161	0	1	high
1162	0	1	high
1163	0	1	high
1164	0	1	high
1165	0	1	high
1166	0	1	high
1167	0	1	high
1168	0	1	high
1169	0	1	high
1170	0	1	high
1171	0	1	high
1172	0	1	high
1173	0	1	high
1174	0	1	high
1175	0	1	high
1176	0	1	high
1177	0	1	high
1178	0	1	high
1179	0	1	high
1180	0	1	high
1181	1	1	high
1182	0	1	high
1183	0	1	high
1184	0	1	high
1185	0	1	high
1186	0	1	high
1187	0	1	high
1188	0	1	high
1189	0	1	high
1190	0	1	high
1191	0	1	high
1192	1	1	high
1193	0	1	high
1194	0	1	high
1195	0	1	high
1196	0	1	high
1197	0	1	high
1198	0	1	high
1199	0	1	high
1200	0	1	high
1201	0	1	high
1202	0	1	high
1203	0	1	high
1204	0	1	high
1205	0	1	high
1206	0	1	high
1207	0	1	high
1208	0	1	high
1209	0	1	high
1210	0	1	high
1211	0	1	high
1212	0	1	high
1213	0	1	high
1214	0	1	high
1215	0	1	high
1216	0	1	high
1217	0	1	high
1218	0	1	high
1219	0	1	high
1220	0	1	high
1221	0	1	high
1222	0	1	high
1223	0	1	high
1224	0	1	high
1225	0	1	high
1226	0	1	high
1227	0	1	high
1228	0	1	high
1229	0	1	high
1230	0	1	high
1231	0	1	high
1232	0	1	high
1233	0	1	high
1234	1	1	high
1235	0	1	high
1236	0	1	high
1237	0	1	high
1238	0	1	high
1239	0	1	high
1240	0	1	high
1241	0	1	high
1242	0	1	high
1243	0	1	high
1244	0	1	high
1245	0	1	high
1246	0	1	high
1247	0	1	high
1248	0	1	high
1249	0	1	high
1250	0	1	high
1251	0	1	high
1252	0	1	high
1253	0	1	high
1254	0	1	high
1255	0	1	high
1256	0	1	high
1257	0	1	high
1258	0	1	high
1259	0	1	high
1260	0	1	high
1261	0	1	high
1262	0	1	high
1263	0	1	high
1264	0	1	high
1265	0	1	high
1266	0	1	high
1267	0	1	high
1268	0	1	high
1269	0	1	high
1270	0	1	high
1271	0	1	high
1272	0	1	high
1273	0	1	high
1274	0	1	high
1275	0	1	high
1276	0	1	high
1277	0	1	high
1278	0	1	high
1279	0	1	high
1280	0	1	high
1281	0	1	high
1282	0	1	high
1283	0	1	high
1284	0	1	high
1285	0	1	high
1286	0	1	high
1287	0	1	high
1288	1	1	high
1289	0	1	high
1290	0	1	high
1291	0	1	high
1292	0	1	high
1293	0	1	high
1294	0	1	high
1295	0	1	high
1296	0	1	high
1297	0	1	high
1298	0	1	high
1299	0	1	high
1300	0	1	high
1301	0	1	high
1302	1	1	high
1303	0	1	high
1304	0	1	high
1305	0	1	high
1306	0	1	high
1307	0	1	high
1308	0	1	high
1309	0	1	high
1310	0	1	high
1311	0	1	high
1312	0	1	high
1313	0	1	high
1314	0	1	high
1315	0	1	high
1316	0	1	high
1317	0	1	high
1318	0	1	high
1319	0	1	high
1320	0	1	high
1321	0	1	high
1322	0	1	high
1323	0	1	high
1324	0	1	high
1325	0	1	high
1326	0	1	high
1327	0	1	high
1328	1	1	high
1329	0	1	high
1330	0	1	high
1331	0	1	high
1332	0	1	high
1333	0	1	high
1334	0	1	high
1335	0	1	high
1336	0	1	high
1337	0	1	high
1338	0	1	high
1339	0	1	high
1340	0	1	high
1341	0	1	high
1342	0	1	high
1343	0	1	high
1344	0	1	high
1345	0	1	high
1346	0	1	high
1347	0	1	high
1348	0	1	high
1349	0	1	high
1350	0	1	high
1351	0	1	high
1352	0	1	high
1353	0	1	high
1354	0	1	high
1355	0	1	high
1356	0	1	high
1357	0	1	high
1358	0	1	high
1359	0	1	high
1360	0	1	high
1361	0	1	high
1362	0	1	high
1363	0	1	high
1364	0	1	high
1365	0	1	high
1366	0	1	high
1367	0	1	high
1368	0	1	high
1369	0	1	high
1370	0	1	high
1371	0	1	high
1372	0	1	high
1373	0	1	high
1374	0	1	high
1375	0	1	high
1376	0	1	high
1377	0	1	high
1378	0	1	high
1379	0	1	high
1380	0	1	high
1381	0	1	high
1382	0	1	high
1383	0	1	high
1384	0	1	high
1385	0	1	high
1386	0	1	high
1387	0	1	high
1388	0	1	high
1389	0	1	high
1390	0	1	high
1391	0	1	high
1392	0	1	high
1393	0	1	high
1394	0	1	high
1395	0	1	high
1396	0	1	high
1397	0	1	high
1398	0	1	high
1399	0	1	high
1400	0	1	high
1401	0	1	high
1402	0	1	high
1403	0	1	high
1404	0	1	high
1405	1	1	high
1406	0	1	high
1407	0	1	high
1408	0	1	high
1409	0	1	high
1410	0	1	high
1411	0	1	high
1412	0	1	high
1413	0	1	high
1414	0	1	high
1415	0	1	high
1416	0	1	high
1417	0	1	high
1418	0	1	high
1419	0	1	high
1420	0	1	high
1421	0	1	high
1422	0	1	high
1423	0	1	high
1424	0	1	high
1425	0	1	high
1426	0	1	high
1427	0	1	high
1428	0	1	high
1429	0	1	high
1430	0	1	high
1431	0	1	high
1432	0	1	high
1433	0	1	high
1434	0	1	high
1435	0	1	high
1436	0	1	high
1437	0	1	high
1438	0	1	high
1439	0	1	high
1440	0	1	high
1441	0	1	high
1442	0	1	high
1443	0	1	high
1444	0	1	high
1445	0	1	high
1446	0	1	high
1447	0	1	high
1448	0	1	high
1449	0	1	high
1450	0	1	high
1451	0	1	high
1452	0	1	high
1453	0	1	high
1454	0	1	high
1455	0	1	high
1456	0	1	high
1457	0	1	high
1458	0	1	high
1459	0	1	high
1460	0	1	high
1461	0	1	high
1462	0	1	high
1463	0	1	high
1464	0	1	high
1465	0	1	high
1466	0	1	high
1467	0	1	high
1468	0	1	high
1469	0	1	high
1470	0	1	high
1471	0	1	high
1472	0	1	high
1473	0	1	high
1474	0	1	high
1475	0	1	high
1476	0	1	high
1477	0	1	high
1478	0	1	high
1479	0	1	high
1480	0	1	high
1481	0	1	high
1482	0	1	high
1483	0	1	high
1484	0	1	high
1485	0	1	high
1486	0	1	high
1487	0	1	high
1488	0	1	high
1489	0	1	high
1490	0	1	high
1491	0	1	high
1492	0	1	high
1493	1	1	high
1494	0	1	high
1495	0	1	high
1496	0	1	high
1497	0	1	high
1498	1	1	high
1499	0	1	high
1500	0	1	high
1501	0	1	high
1502	0	1	high
1503	0	1	high
1504	0	1	high
1505	0	1	high
1506	0	1	high
1507	0	1	high
1508	0	1	high
1509	1	1	high
1510	0	1	high
1511	0	1	high
1512	1	1	high
1513	0	1	high
1514	0	1	high
1515	0	1	high
1516	0	1	high
1517	0	1	high
1518	0	1	high
1519	0	1	high
1520	0	1	high
1521	0	1	high
1522	0	1	high
1523	0	1	high
1524	0	1	high
1525	0	1	high
1526	0	1	high
1527	0	1	high
1528	0	1	high
1529	0	1	high
1530	0	1	high
1531	0	1	high
1532	0	1	high
1533	0	1	high
1534	0	1	high
1535	0	1	high
1536	0	1	high
1537	1	1	high
1538	0	1	high
1539	0	1	high
1540	0	1	high
1541	0	1	high
1542	0	1	high
1543	0	1	high
1544	0	1	high
1545	0	1	high
1546	0	1	high
1547	0	1	high
1548	0	1	high
1549	0	1	high
1550	0	1	high
1551	0	1	high
1552	0	1	high
1553	0	1	high
1554	0	1	high
1555	0	1	high
1556	0	1	high
1557	0	1	high
1558	0	1	high
1559	0	1	high
1560	0	1	high
1561	0	1	high
1562	0	1	high
1563	0	1	high
1564	0	1	high
1565	0	1	high
1566	0	1	high
1567	0	1	high
1568	0	1	high
1569	0	1	high
1570	0	1	high
1571	0	1	high
1572	0	1	high
1573	0	1	high
1574	0	1	high
1575	0	1	high
1576	0	1	high
1577	0	1	high
1578	0	1	high
1579	0	1	high
1580	0	1	high
1581	0	1	high
1582	0	1	high
1583	0	1	high
1584	0	1	high
1585	0	1	high
1586	0	1	high
1587	0	1	high
1588	0	1	high
1589	0	1	high
1590	0	1	high
1591	0	1	high
1592	0	1	high
1593	0	1	high
1594	0	1	high
1595	0	1	high
1596	0	1	high
1597	0	1	high
1598	0	1	high
1599	0	1	high
1600	0	1	high
1601	0	1	high
1602	0	1	high
1603	0	1	high
1604	0	1	high
1605	1	1	high
1606	0	1	high
1607	0	1	high
1608	0	1	high
1609	0	1	high
1610	0	1	high
1611	0	1	high
1612	0	1	high
1613	0	1	high
1614	0	1	high
1615	0	1	high
1616	0	1	high
1617	0	1	high
1618	0	1	high
1619	0	1	high
1620	0	1	high
1621	1	1	high
1622	0	1	high
1623	0	1	high
1624	0	1	high
1625	0	1	high
1626	0	1	high
1627	0	1	high
1628	0	1	high
1629	0	1	high
1630	1	1	high
1631	0	1	high
1632	0	1	high
1633	0	1	high
1634	0	1	high
1635	0	1	high
1636	0	1	high
1637	0	1	high
1638	0	1	high
1639	0	1	high
1640	0	1	high
1641	0	1	high
1642	0	1	high
1643	0	1	high
1644	0	1	high
1645	0	1	high
1646	0	1	high
1647	0	1	high
1648	0	1	high
1649	0	1	high
1650	0	1	high
1651	0	1	high
1652	0	1	high
1653	0	1	high
1654	0	1	high
1655	0	1	high
1656	0	1	high
1657	0	1	high
1658	0	1	high
1659	0	1	high
1660	0	1	high
1661	0	1	high
1662	0	1	high
1663	0	1	high
1664	0	1	high
1665	0	1	high
1666	0	1	high
1667	0	1	high
1668	0	1	high
1669	0	1	high
1670	0	1	high
1671	0	1	high
1672	0	1	high
1673	0	1	high
1674	0	1	high
1675	0	1	high
1676	0	1	high
1677	0	1	high
1678	0	1	high
1679	0	1	high
1680	0	1	high
1681	0	1	high
1682	0	1	high
1683	0	1	high
1684	0	1	high
1685	0	1	high
1686	0	1	high
1687	0	1	high
1688	0	1	high
1689	0	1	high
1690	0	1	high
1691	0	1	high
1692	0	1	high
1693	0	1	high
1694	0	1	high
1695	0	1	high
1696	0	1	high
1697	0	1	high
1698	0	1	high
1699	0	1	high
1700	0	1	high
1701	0	1	high
1702	0	1	high
1703	0	1	high
1704	0	1	high
1705	0	1	high
1706	0	1	high
1707	0	1	high
1708	0	1	high
1709	0	1	high
1710	0	1	high
1711	0	1	high
1712	0	1	high
1713	0	1	high
1714	0	1	high
1715	0	1	high
1716	0	1	high
1717	0	1	high
1718	0	1	high
1719	0	1	high
1720	0	1	high
1721	0	1	high
1722	0	1	high
1723	0	1	high
1724	0	1	high
1725	0	1	high
1726	0	1	high
1727	0	1	high
1728	0	1	high
1729	0	1	high
1730	0	1	high
1731	0	1	high
1732	0	1	high
1733	0	1	high
1734	1	1	high
1735	0	1	high
1736	0	1	high
1737	0	1	high
1738	0	1	high
1739	0	1	high
1740	1	1	high
1741	0	1	high
1742	0	1	high
1743	0	1	high
1744	0	1	high
1745	0	1	high
1746	0	1	high
1747	0	1	high
1748	0	1	high
1749	0	1	high
1750	0	1	high
1751	0	1	high
1752	0	1	high
1753	0	1	high
1754	0	1	high
1755	0	1	high
1756	0	1	high
1757	1	1	high
1758	0	1	high
1759	0	1	high
1760	0	1	high
1761	0	1	high
1762	0	1	high
1763	0	1	high
1764	0	1	high
1765	0	1	high
1766	0	1	high
1767	0	1	high
1768	0	1	high
1769	1	1	high
1770	0	1	high
1771	0	1	high
1772	0	1	high
1773	1	1	high
1774	0	1	high
1775	0	1	high
1776	0	1	high
1777	0	1	high
1778	0	1	high
1779	0	1	high
1780	0	1	high
1781	0	1	high
1782	0	1	high
1783	0	1	high
1784	0	1	high
1785	0	1	high
1786	0	1	high
1787	1	1	high
1788	0	1	high
1789	0	1	high
1790	0	1	high
1791	0	1	high
1792	0	1	high
1793	0	1	high
1794	0	1	high
1795	0	1	high
1796	0	1	high
1797	0	1	high
1798	0	1	high
1799	0	1	high
1800	0	1	high
1801	0	1	high
1802	0	1	high
1803	0	1	high
1804	0	1	high
1805	0	1	high
1806	0	1	high
1807	0	1	high
1808	0	1	high
1809	0	1	high
1810	0	1	high
1811	0	1	high
1812	0	1	high
1813	0	1	high
1814	0	1	high
1815	0	1	high
1816	0	1	high
1817	0	1	high
1818	0	1	high
1819	0	1	high
1820	0	1	high
1821	0	1	high
1822	0	1	high
1823	0	1	high
1824	0	1	high
1825	0	1	high
1826	0	1	high
1827	0	1	high
1828	0	1	high
1829	0	1	high
1830	1	1	high
1831	0	1	high
1832	0	1	high
1833	0	1	high
1834	0	1	high
1835	0	1	high
1836	0	1	high
1837	0	1	high
1838	0	1	high
1839	0	1	high
1840	0	1	high
1841	0	1	high
1842	0	1	high
1843	0	1	high
1844	0	1	high
1845	0	1	high
1846	0	1	high
1847	0	1	high
1848	0	1	high
1849	0	1	high
1850	0	1	high
1851	0	1	high
1852	0	1	high
1853	0	1	high
1854	0	1	high
1855	0	1	high
1856	0	1	high
1857	0	1	high
1858	0	1	high
1859	1	1	high
1860	0	1	high
1861	0	1	high
1862	0	1	high
1863	0	1	high
1864	0	1	high
1865	0	1	high
1866	0	1	high
1867	0	1	high
1868	0	1	high
1869	0	1	high
1870	0	1	high
1871	0	1	high
1872	0	1	high
1873	0	1	high
1874	0	1	high
1875	0	1	high
1876	0	1	high
1877	0	1	high
1878	0	1	high
1879	0	1	high
1880	0	1	high
1881	0	1	high
1882	0	1	high
1883	0	1	high
1884	0	1	high
1885	0	1	high
1886	0	1	high
1887	0	1	high
1888	0	1	high
1889	0	1	high
1890	0	1	high
1891	0	1	high
1892	0	1	high
1893	0	1	high
1894	0	1	high
1895	0	1	high
1896	0	1	high
1897	0	1	high
1898	0	1	high
1899	0	1	high
1900	0	1	high
1901	0	1	high
1902	0	1	high
1903	0	1	high
1904	0	1	high
1905	0	1	high
1906	0	1	high
1907	0	1	high
1908	0	1	high
1909	0	1	high
1910	0	1	high
1911	0	1	high
1912	0	1	high
1913	0	1	high
1914	0	1	high
1915	0	1	high
1916	0	1	high
1917	0	1	high
1918	0	1	high
1919	0	1	high
1920	0	1	high
1921	0	1	high
1922	0	1	high
1923	0	1	high
1924	0	1	high
1925	0	1	high
1926	0	1	high
1927	0	1	high
1928	0	1	high
1929	0	1	high
1930	0	1	high
1931	0	1	high
1932	0	1	high
1933	0	1	high
1934	0	1	high
1935	0	1	high
1936	0	1	high
1937	0	1	high
1938	0	1	high
1939	0	1	high
1940	0	1	high
1941	0	1	high
1942	0	1	high
1943	0	1	high
1944	0	1	high
1945	0	1	high
1946	0	1	high
1947	0	1	high
1948	0	1	high
1949	0	1	high
1950	0	1	high
1951	0	1	high
1952	0	1	high
1953	0	1	high
1954	0	1	high
1955	0	1	high
1956	0	1	high
1957	1	1	high
1958	0	1	high
1959	0	1	high
1960	0	1	high
1961	0	1	high
1962	0	1	high
1963	0	1	high
1964	1	1	high
1965	0	1	high
1966	0	1	high
1967	1	1	high
1968	0	1	high
1969	0	1	high
1970	0	1	high
1971	0	1	high
1972	0	1	high
1973	0	1	high
1974	0	1	high
1975	0	1	high
1976	0	1	high
1977	0	1	high
1978	0	1	high
1979	0	1	high
1980	0	1	high
1981	0	1	high
1982	0	1	high
1983	0	1	high
1984	0	1	high
1985	0	1	high
1986	0	1	high
1987	0	1	high
1988	0	1	high
1989	0	1	high
1990	0	1	high
1991	0	1	high
1992	0	1	high
1993	0	1	high
1994	0	1	high
1995	0	1	high
1996	0	1	high
1997	0	1	high
1998	0	1	high
[truncated: 84,407 more rows]
